# Supplementary material for: Correlation between Sperm Micro Ribonucleic Acid-34b and -34c Levels and Clinical Outcomes of Intracytoplasmic Sperm Injection in Men with Male Factor Infertility
Source: Int J Mol Sci. 2022 Oct 16;23(20):12381. doi: 10.3390/ijms232012381 (PMC9604024; doi:10.3390/ijms232012381)
Supplement: Supplementary file 1 [file ijms-23-12381-s001.zip]

Archive with 1 entries (1 files):
- ijms-1947700-supplementary.pdf
